# Supplementary material for: Network Approach to Evaluate the Effect of Diet on Stroke or Myocardial Infarction Using Gaussian Graphical Model
Source: Nutrients. 2025 May 8;17(10):1605. doi: 10.3390/nu17101605 (PMC12114211; doi:10.3390/nu17101605)
Supplement: Supplementary file 1 [file nutrients-17-01605-s001.zip]

Archive with 3 entries (3 files):
- GGM Supplementary Figures and Tables 20250430.pdf
- STROBE Checklist 20250430.pdf
- STROBE-nut_ 20250430.pdf
